# Supplementary material for: Hydrogenation of β-Keto Sulfones to β-Hydroxy Sulfones with Alkyl Aluminum Compounds: Structure of Intermediate Hydroalumination Products
Source: Molecules. 2022 Apr 6;27(7):2357. doi: 10.3390/molecules27072357 (PMC9000326; doi:10.3390/molecules27072357)
Supplement: Supplementary file 1 [file molecules-27-02357-s001.zip]

Archive with 1 entries (1 files):
- molecules-1636926-supplementary.pdf
